# Supplementary material for: Spatiotemporal prevalence and characterization of the lineage I insect-specific flavivirus, Quang Binh virus, isolated from Culex gelidus mosquitoes in Singapore
Source: J Gen Virol. 2025 Jun 2;106(6):002105. doi: 10.1099/jgv.0.002105 (PMC12163729; doi:10.1099/jgv.0.002105)
Supplement: Supplementary Material 1. [file jgv-106-02105-s002.xlsx]

## Sheet: Supp. Table S1
Supplementary Table S1. Summary of field-caught mosquitoes used in this study.
	Bishan-Ang Mo Kio Park		Bukit Batok / Bukit Gombak		Changi Coast Road		Coney Island		Jalan Bahtera		Jalan Kwok Min / Mandai Rd		Jalan Selimang		Jurong Lake Gardens		Lim Chu Kang / Sungei Buloh		Lower Peirce Reservoir Park		Marina Bay East		Kranji Marshes		Pasir Ris / Sungei Serangoon		Pasir Ris Green		Punggol Point Reclaimed Area		Sengkang Riverside Park		Yishun Avenue 8		Grand Total
	Arbovirus Surveillance	Malaria Surveillance	Arbovirus Surveillance	Malaria Surveillance	Arbovirus Surveillance	Malaria Surveillance	Arbovirus Surveillance	Malaria Surveillance	Arbovirus Surveillance	Malaria Surveillance	Arbovirus Surveillance	Malaria Surveillance	Arbovirus Surveillance	Malaria Surveillance	Arbovirus Surveillance	Malaria Surveillance	Arbovirus Surveillance	Malaria Surveillance	Arbovirus Surveillance	Malaria Surveillance	Arbovirus Surveillance	Malaria Surveillance	Arbovirus Surveillance	Malaria Surveillance	Arbovirus Surveillance	Malaria Surveillance	Arbovirus Surveillance	Malaria Surveillance	Arbovirus Surveillance	Malaria Surveillance	Arbovirus Surveillance	Malaria Surveillance	Arbovirus Surveillance	Malaria Surveillance
Aedeomyia catasticta	-	-	-	-	-	30	-	-	-	120	-	-	-	-	-	-	-	-	-	-	-	-	-	-	-	-	-	-	-	-	-	-	-	-	150
Aedes albopictus	1	-	-	-	-	-	-	-	-	-	-	-	-	-	3	-	-	-	21	-	-	-	38	-	-	-	-	-	-	-	25	-	-	-	88
Anopheles paraliae	-	-	-	-	-	-	-	-	-	-	-	-	-	-	-	-	-	-	-	-	-	-	-	60	-	-	-	-	-	-	-	-	-	-	60
Anopheles tessellatus	-	-	-	-	-	-	-	-	-	-	-	-	-	-	-	-	-	-	-	-	-	-	-	-	-	-	-	-	-	12	-	-	-	-	12
Coquillettidia crassipes	-	-	-	240	-	-	-	-	-	-	-	-	-	120	-	-	-	90	-	-	-	150	-	-	-	60	-	-	-	-	-	-	-	150	810
Culex (Lophoceraomyia) spp.	1	-	-	-	-	-	-	-	-	-	-	-	-	-	2	-	-	-	2	-	-	-	296	-	-	-	-	-	-	-	10	-	-	-	311
Culex bitaeniorhynchus	-	-	-	-	-	-	-	-	-	-	-	-	-	-	-	-	-	-	-	-	-	-	1	-	-	-	-	-	-	-	-	-	-	-	1
Culex gelidus	-	-	-	-	-	-	-	-	-	-	-	-	-	-	1	-	-	186	-	-	-	-	1	-	-	-	-	-	-	-	-	-	-	-	188
Culex nigropunctatus	-	-	-	-	-	-	-	-	-	-	-	-	-	-	1	-	-	-	-	-	-	-	8	-	-	-	-	-	-	-	-	-	-	-	9
Culex pseudovishnui	-	-	-	-	-	-	-	1	-	-	-	-	-	-	-	-	-	228	-	-	-	19	-	-	-	85	-	22	-	11	-	-	-	49	415
Culex quinquefasciatus	-	-	-	-	-	-	-	-	-	-	-	-	-	-	14	-	-	-	-	-	-	-	52	-	-	-	-	-	-	-	8	-	-	-	74
Culex sitiens	-	-	-	-	-	-	-	-	-	-	-	-	-	-	24	-	-	30	-	-	-	-	237	-	-	20	-	-	-	-	44	-	-	-	355
Culex spp.	-	-	-	-	-	-	-	-	-	-	-	-	-	-	2	-	-	-	-	-	-	-	1193	-	-	-	-	-	-	-	13	-	-	-	1208
Culex tritaeniorhynchus	7	-	-	-	-	480	-	-	-	-	-	180	-	-	76	-	-	-	6	-	-	-	1795	-	-	4990	-	30	-	1905	14	-	-	540	10023
Culex vishnui	1	-	-	-	-	-	-	-	-	-	-	-	-	-	59	-	-	-	1	-	-	13	601	-	-	125	-	26	-	3	126	-	-	38	993
Mansonia indiana	-	-	-	-	-	-	-	-	-	-	-	-	-	-	-	-	-	570	-	-	-	-	-	-	-	-	-	-	-	-	-	-	-	-	570
Mansonia uniformis	-	-	-	-	-	-	-	-	-	-	-	-	-	-	-	-	-	240	-	-	-	-	-	-	-	-	-	-	-	-	-	-	-	-	240
Verrallina butleri	-	-	-	-	-	-	-	-	-	-	-	-	-	-	-	-	-	450	13	-	-	-	1041	-	-	-	-	-	-	-	59	-	-	-	1563
Total	10	-	-	240	-	510	-	1	-	120	-	180	-	120	182	-	-	1788	43	-	-	182	5263	60	-	5280	-	78	-	1931	299	-	-	777	17070
Grand Total	10		240		510		1		120		180		120		182		1794		43		182		5323		5280		78		1931		299		777

## Sheet: Supp. Table S2
Supplementary Table S2. Primers used for whole genome sequencing of QBV
Fragment	Primer Name	Position*	Primer Sequence
5' UTR	QBV_5UTRF_02^	2 - 20	GTAAAACGACGGCCAGTAGTTTTTAAAAACTTCAKC
	QBV_WGS_0R_02	194 - 211	TCGATCTCTCTCCTTCTT
Fragment 1	QBV_WGS_1L	194 - 216	AAGAAGGAGAGAGATCGAGGAGG
	QBV_WGS_1R	978 - 999	TGCATCATGGTCATTTGCTCCG
Fragment 2	QBV_WGS_2L	869 - 887	TGTGTTGCCGTTGCGAAGA
	QBV_WGS_2R	1645 - 1667	AGCATTATCCCACTCAAGCTGG
Fragment 3	QBV_WGS_3L	1531 - 1551	GGACAATTGGCCTGGAGTCAT
	QBV_WGS_3R	2335 - 2357	CACAACAGCATCGTCTTCAAGC
Fragment 4	QBV_WGS_4L	2226 - 2247	CTGATGTGGGCTGTGGATTTGA
	QBV_WGS_4R	3040 - 3060	TGTGGTTGGCCTTGGACATC
Fragment 5	QBV_WGS_5L	2945 - 2965	CAAAGCCACCAGTGCATTTGG
	QBV_WGS_5R	3717 - 3741	CGGTTAACGCGTATTCGATAGATG
Fragment 6	QBV_WGS_6L	3581 - 3602	TCGTGGATGGGCTTGTCTTACT
	QBV_WGS_6R	4363 - 4384	AGCATGGACGTGATTCCCAAC
Fragment 7	QBV_WGS_7L	4267 - 4290	TGGAGTGGAATTCCTGAACTACAC
	QBV_WGS_7R	5038 - 5058	TGCGCGTCTTTCCTTTTCCA
Fragment 8	QBV_WGS_8L	4846 - 4865	TGGAAAGGACTTTGGACGCG
	QBV_WGS_8R	5648 - 5670	CTCCCATTTCGCTAATGTCCGT
Fragment 9	QBV_WGS_9L	5327 - 5348	CTGTCGATAGCTTGTCGTGGAA
	QBV_WGS_9R	6143 - 6163	TTTCTCAAACCGGTCGTCGTG
Fragment 10	QBV_WGS_10L	5891 - 5913	GTGCTTGACCAAATGATGTGTGG
	QBV_WGS_10R	6682 - 6702	GTGATCGTGTCGCCTGTGTAA
Fragment 11	QBV_WGS_11L	6572 - 6591	ATAGCTCCCATGTGCGCTGT
	QBV_WGS_11R	7349 - 7368	GTCAGGAACGTGAAGCAGCA
Fragment 12	QBV_WGS_12L	7262 - 7283	ACGTTCTTCATGACTCAGGTGC
	QBV_WGS_12R	8040 - 8061	ACTTCGATGTGGTAGGGAGACA
Fragment 13	QBV_WGS_13L	7914 - 7935	TCGTCTGCGACATTGGAGAAAG
	QBV_WGS_13R	8696 - 8716	GGCTCCGCTCTTCACATTGTT
Fragment 14	QBV_WGS_14L	8594 - 8613	ACACGCACGAGGAGCTTGAA
	QBV_WGS_14R	9362 - 9381	TCGGCTTCCAACATTCGTCC
Fragment 15	QBV_WGS_15L_alt	9251 - 9270	AAGTACAGGAGTGGCACGKGT
	QBV_WGS_15R	10032 - 10052	CTCTGTCACGTTCGCCAATCA
Fragment 16	QBV_WGS_16L	9939 - 9959	TGAACAACCCGTGGATGAGGA
	QBV_WGS_16R	10713 - 10733	CTTGCGGTGATTAGTGCCCTT
3' UTR	QBV_WGS_17L_02	10710 - 10729	TGCAAGGGCACTAATCACCG
	QBV_3UTRR^	10842 - 10865	GTAAAACGACGGCCAGTAGACGTAGACAAGGCAATGCTCAC
*Genome position referencing complete genome Quang Binh virus (Accession number: NC_012671.1)
^Primers are tagged with M13F (-20) universal primers for Sanger sequencing

## Sheet: Supp. Table S3
Supplementary Table S3. QBV full genome sequences used in this study
Accession Number	Definition
NC_012671.1	Quang Binh virus, complete genome.
OR479686.1	Quang Binh virus strain Cg2 polyprotein gene, complete cds
OR479685.1	Quang Binh virus strain Cg1 polyprotein gene, complete cds
MH827523.1	Quang Binh virus isolate LZ17046/China/2017, complete genome
MH827524.1	Quang Binh virus isolate JM17156/China/2017, complete genome
OQ139646.1	Quang Binh virus isolate GZ21m081, complete genome
OQ139648.1	Quang Binh virus isolate GZ21m167, complete genome
MW452275.1	Quang Binh virus strain YX594, complete genome
OP087419.1	Quang Binh virus isolate 21-7-SY-CXT-18 polyprotein gene, complete cds
OP087418.1	Quang Binh virus isolate 21-7-NF1-CXT-11 polyprotein gene, complete cds
OQ139647.1	Quang Binh virus isolate GZ21m120, complete genome
MW246771.1	Quang Binh virus strain JS,JA_H6_18-10E-JS-Cxt-C-2-1 polyprotein gene, complete cds
OP087420.1	Quang Binh virus isolate 21-9-YY-CXT-3 polyprotein gene, complete cds
MG719525.1	Quang Binh virus isolate DD1716 polyprotein gene, complete cds

## Sheet: Supp. Table S4
Supplementary Table S4. Non-synonymous mutations differentiating Cluster 1 and 2 QBV
Amino acid		Position	Gene
Cluster 1	Cluster 2
G	K	14	C
T	E	15
K	M	37
P	R	41
S	G	45
D	G	50
R	Q	54
L	P	58
V	A	130
T	I	322	E
I	V	409
S	A	591
L	V	617
S	A	622
R	H	659
R	K	800	NS1
A	T	833
K	T	847
M	L	938
G	D	1019
D	E	1043
D	N	1080
A	V	1150	NS2A
V	L	1154
V	I	1176
A	V	1213
M	V	1245
A	C	1269
A	V	1286
R	Q	1304	NS2B
A	V	1306
S	N	1385
I	V	1402
T	S	1406
C	G	1408
V	L	1411
L	W	1417
V	I	1465	NS3
I	V	1479
K	R	1496
K	R	1724
Q	R	1778
V	I	1780
A	T	1791
A	T	1916
Y	F	1949
Q	D	1991
D	E	2066	NS4A
V	I	2073
N	D	2076
A	V	2102
I	V	2106
V	I	2112
L	V	2205	2K
A	V	2238	NS4B
I	V	2555	NS5
H	Q	2559
K	R	2628
V	A	2684
I	V	2711
V	I	2870
D	E	2887
H	Y	3032
S	G	3113
T	M	3151
K	R	3288
V	N	3352
